# Supplementary material for: Enhancing biomarker based oncology trial matching using large language models
Source: NPJ Digit Med. 2025 May 6;8:250. doi: 10.1038/s41746-025-01673-4 (PMC12053753; doi:10.1038/s41746-025-01673-4)
Supplement: Supplementary file 2 — Supplementary Data no1 [file 41746_2025_1673_MOESM2_ESM.xlsx]

## Sheet: Supplementary Data 1
Supplementary Data 1. Comparative Examples of Language Model Predictions
Supplementary Data 1a. Comparative examples demonstrating the performance of GPT-3.5-Turbo using zero-shot prompting (0S) and prompt chaining (2CoP) approaches.
Supplementary Data 1b. Comparative examples illustrating the performance of GPT-3.5-Turbo using zero-shot prompting (0S), one-shot prompting (1S), and two-shot prompting (2S) techniques.
Supplementary Data 1c. Comparative examples showcasing the performance of the Hermes-2-Pro-Mistral-7B model using zero-shot prompting (0S), the fine-tuned Hermes-2-Pro-Mistral-7B_DPO-92 model, and the fine-tuned Hermes-2-Pro-Mistral-7B_DPO-156 model.
Supplementary Data 1d. Comparative examples evaluating the performance of GPT-4 using zero-shot prompting (0S) and prompt chaining (2CoP) approaches.

## Sheet: Supplementary Data 1a
Example	Actual	GPT-3.5-Turbo (0S)	GPT-3.5-Turbo (2CoP)
E1	{'inclusion_biomarker': [['FGFR1 fusion'], ['FGFR2 fusion'], ['FGFR3 fusion'], ['FGFR1 P150S'], ['FGFR1 T340M'], ['FGFR1 R445W'], ['FGFR1 N546K'], ['FGFR1 K656E'], ['FGFR2 C62Y'], ['FGFR2 A67V'], ['FGFR2 N82K'], ['FGFR2 D101Y'], ['FGFR2 E160K'], ['FGFR2 E163K'], ['FGFR2 M186T'], ['FGFR2 R203H'], ['FGFR2 R210Q'], ['FGFR2 Q212K'], ['FGFR2 R251Q'], ['FGFR2 S252W'], ['FGFR2 P253R'], ['FGFR2 P253L'], …	{'inclusion_biomarker': [['FGFR1 fusion'], ['FGFR2 C62Y', 'FGFR2 A67V', 'FGFR2 N82K', 'FGFR2 D101Y', 'FGFR2 E160K', 'FGFR2 E163K', 'FGFR2 M186T', 'FGFR2 R203H', 'FGFR2 R210Q', 'FGFR2 Q212K', 'FGFR2 R251Q', 'FGFR2 S252W', 'FGFR2 P253R', 'FGFR2 P253L', 'FGFR2 A264T', 'FGFR2 W290C', 'FGFR2 K310R', 'FGFR2 Y328N', 'FGFR2 G364E', 'FGFR2 Y375C', 'FGFR2 C382R', 'FGFR2 A389T', 'FGFR2 V392A', 'FGFR2 R399Q'…	{'inclusion_biomarker': [['FGFR gene alteration (fusion, mutation, amplification)'], ['FGFR1-3 fusion'], ['FGFR1 specific activating mutations (P150S, T340M, R445W, N546K, K656E)'], ['FGFR2 specific activating mutations (C62Y, A67V, N82K, D101Y, E160K, E163K, M186T, R203H, R210Q, Q212K, R251Q, S252W, P253R, P253L, A264T, W290C, K310R, Y328N, G364E, Y375C, C382R, A389T, V392A, R399Q, H416R, I422V,…
E2	{'inclusion_biomarker': [], 'exclusion_biomarker': []}	{'inclusion_biomarker': [], 'exclusion_biomarker': [['HBV HBsAg negative'], ['HIV infection']]}	{'inclusion_biomarker': [['BTK alteration', 'FL alteration', 'MZL alteration', 'MCL alteration', 'CLL/SLL alteration']], 'exclusion_biomarker': [['HIV infection'], ['CNS lymphoma'], ['Leptomeningeal disease'], ['CNS disease'], ['Invasive malignancy in the last 2 years'], ['Cardiovascular disease'], ['Pulmonary disease']]}

## Sheet: Supplementary Data 1b
Example	Actual	GPT-3.5-Turbo (0S)	GPT-3.5-Turbo (1S)	GPT-3.5-Turbo (2S)
E1	{'inclusion_biomarker': [['CD19 expression']], 'exclusion_biomarker': []}	{'inclusion_biomarker': [[]], 'exclusion_biomarker': [[]]}	{'inclusion_biomarker': [['CD19 expression']], 'exclusion_biomarker': []}	{'inclusion_biomarker': [['CD19 expression']], 'exclusion_biomarker': []}
E2	{'inclusion_biomarker': [['BRAF mutation']], 'exclusion_biomarker': []}	{'inclusion_biomarker': [['PD-1/PD-L1 inhibitor', 'CTLA-4 inhibitor','BRAF','MEK','RECIST v1.1','IL-2', 'αPD-1','T-cell based therapy','Eastern Cooperative Oncology Group Performance Status (ECOG PS) 0 or 1']], 'exclusion_biomarker': [['autoimmune disease', 'central nervous system (CNS) metastases','carcinomatous meningitis','systemic infections','coagulation disorders','major medical illnesses o…	{'inclusion_biomarker': [['PD-1 mutation', 'CTLA-4 mutation'], ['PD-1 mutation', 'CTLA-4 mutation', 'BRAF mutation'], ['PD-1 mutation', 'CTLA-4 mutation', 'BRAF mutation', 'TP53 mutation'], ['PD-1 mutation', 'CTLA-4 mutation', 'BRAF mutation', 'ASXL1 mutation'], ['PD-1 mutation', 'CTLA-4 mutation', 'BRAF mutation', 'EZH2 mutation'], ['PD-1 mutation', 'CTLA-4 mutation', 'BRAF mutation', 'RUNX1 mut…	{'inclusion_biomarker': [['PD-1 inhibitor', 'CTLA-4 inhibitor', 'IDH1 R132H'], ['PD-1 inhibitor', 'CTLA-4 inhibitor', 'BRAF mutation'], ['PD-1 inhibitor', 'CTLA-4 inhibitor', 'BRAF/MEK combination therapy']], 'exclusion_biomarker': ['autoimmune disease','CNS metastases','systemic infections','HIV infection','chronic hepatitis B or C']}
E3	{'inclusion_biomarker': [['ALK positive']], 'exclusion_biomarker': []}	{'inclusion_biomarker': [['ALK-positive tumor']], 'exclusion_biomarker': [['pancreatitis', 'increased amylase', 'increased lipase', 'pancreatic disease']]}	{'inclusion_biomarker': [['ALK-positive'], ['ALK inhibitor naive'], ['ALK-positive', 'TP53 mutation'], ['ALK-positive', 'ASXL1 mutation'], ['ALK-positive', 'EZH2 mutation'], ['ALK-positive', 'RUNX1 mutation']], 'exclusion_biomarker': []}	{'inclusion_biomarker': [['ALK positive'], ['ALK inhibitor naive'], ['ALK positive', 'IDH1 R132H mutation']], 'exclusion_biomarker': [['pancreatitis'], ['diabetes mellitus'], ['interstitial lung disease'], ['uncontrolled heart disease'], ['hypersensitivity to LDK378 excipients'], ['GI disease'], ['CYP3A4/5 inhibitors'], ['QT prolonging medications'], ['warfarin sodium'], ['corticosteroids'], ['ma…
E4	{'inclusion_biomarker': [['RET alteration']], 'exclusion_biomarker': [['Primary driver alteration']]}	{'inclusion_biomarker': [['RET gene alteration']], 'exclusion_biomarker': [['RET gene alteration']]}	{'inclusion_biomarker': [['RET alteration']], 'exclusion_biomarker': []}	{'inclusion_biomarker': [['RET alteration']], 'exclusion_biomarker': []}
E5	{'inclusion_biomarker': [], 'exclusion_biomarker': []}	{'inclusion_biomarker': [], 'exclusion_biomarker': [['CD19-targeted CAR T cell therapy', 'pneumococcal conjugate vaccine 7 valent', 'pneumococcal conjugate vaccine 13 valent', 'diphtheria-toxoid containing vaccine']]}	{'inclusion_biomarker': [['CD19 mutation'], ['DLBCL'], ['PMLBCL'], ['TFL'], ['HGBCL'], ['Follicular Lymphoma']], 'exclusion_biomarker': []}	{'inclusion_biomarker': [['CD19 mutation'], ['DLBCL'], ['PMLBCL'], ['TFL'], ['HGBCL'], ['CD19 mutation', 'DLBCL'], ['CD19 mutation', 'PMLBCL'], ['CD19 mutation', 'TFL'], ['CD19 mutation', 'HGBCL']], 'exclusion_biomarker': []}

## Sheet: Supplementary Data 1c
Example	Actual	Hermes-2-Pro-Mistral-7B (0S)	Hermes-2-Pro-Mistral-7B_DPO-92	Hermes-2-Pro-Mistral-7B_DPO-156
E1	{"inclusion_biomarker": [ ["FGFR1 fusion"], ["FGFR2 fusion"], ["FGFR3 fusion"], ["FGFR1 P150S"], ["FGFR1 T340M"], ["FGFR1 R445W"], ["FGFR1 N546K"], ["FGFR1 K656E"], ["FGFR2 C62Y"], ["FGFR2 A67V"], ["FGFR2 N82K"], ["FGFR2 D101Y"], ["FGFR2 E160K"], ["FGFR2 E163K"], ["FGFR2 M186T"], ["FGFR2 R203H"], ["FGFR2 R210Q"], ["FGFR2 Q212K"], ["FGFR2 R251Q"], ["FGFR2 S252W"], ["FGFR2 P253R"], ["FGFR2 P253L"],…	{"inclusion_biomarker": [ ["FGFR1 fusion"], ["FGFR2 fusion"], ["FGFR3 fusion"], ["FGFR1 P150S"], ["FGFR1 T340M"], ["FGFR1 R445W"], ["FGFR1 N546K"], ["FGFR1 K656E"], ["FGFR2 C62Y"], ["FGFR2 A67V"], ["FGFR2 N82K"], ["FGFR2 D101Y"], ["FGFR2 E160K"], ["FGFR2 E163K"], ["FGFR2 M186T"], ["FGFR2 R203H"], ["FGFR2 R210Q"], ["FGFR2 Q212K"], ["FGFR2 R251Q"], ["FGFR2 S252W"], ["FGFR2 P253R"], ["FGFR2 P253L"],…	{"inclusion_biomarker": [ ["FGFR1 fusion"], ["FGFR2 fusion"], ["FGFR3 fusion"], ["FGFR1 P150S"], ["FGFR1 T340M"], ["FGFR1 R445W"], ["FGFR1 N546K"], ["FGFR1 K656E"], ["FGFR2 C62Y"], ["FGFR2 A67V"], ["FGFR2 N82K"], ["FGFR2 D101Y"], ["FGFR2 E160K"], ["FGFR2 E163K"], ["FGFR2 M186T"], ["FGFR2 R203H"], ["FGFR2 R210Q"], ["FGFR2 Q212K"], ["FGFR2 R251Q"], ["FGFR2 S252W"], ["FGFR2 P253R"], ["FGFR2 P253L"],…	{"inclusion_biomarker": [ ["FGFR1 fusion"], ["FGFR2 fusion"], ["FGFR3 fusion"], ["FGFR1 P150S"], ["FGFR1 T340M"], ["FGFR1 R445W"], ["FGFR1 N546K"], ["FGFR1 K656E"], ["FGFR2 C62Y"], ["FGFR2 A67V"], ["FGFR2 N82K"], ["FGFR2 D101Y"], ["FGFR2 E160K"], ["FGFR2 E163K"], ["FGFR2 M186T"], ["FGFR2 R203H"], ["FGFR2 R210Q"], ["FGFR2 Q212K"], ["FGFR2 R251Q"], ["FGFR2 S252W"], ["FGFR2 P253R"], ["FGFR2 P253L"],…
E2	{'inclusion_biomarker': [], 'exclusion_biomarker': []}	{'inclusion_biomarker': [], 'exclusion_biomarker': []}	{'inclusion_biomarker': [['TP53 mutation'], ['GLIOM-TMB-H'], ['IDH1/IDH2 mutation'], ['HLA-gene expression'], ['PD-L1 expression'], ['KPS >= 70']], 'exclusion_biomarker': [['cyclosporin CsA'], ['AIDS'], ['uncontrolled seizures'], ['chronic alcohol abuse'], ['uncontrolled systemic disease']]}	{'inclusion_biomarker': [], 'exclusion_biomarker': []}
E3	{'inclusion_biomarker': [], 'exclusion_biomarker': []}	{'inclusion_biomarker': [], 'exclusion_biomarker': []}	{'inclusion_biomarker': [], 'exclusion_biomarker': [['germline alteration'], ['somatic mutation'], ['somatic rearrangement'], ['somatic deletion'], ['somatic insertion'], ['somatic translocation'], ['somatic copy number alteration'], ['somaticelion'], ['somatic frameshift'], ['somatic indel'], ['somatic duplication'], ['somatic inversion'], ['somatic complex rearrangement'], ['somatic fusion'], […	{'inclusion_biomarker': [], 'exclusion_biomarker': [['HIV']]}
E4	{'inclusion_biomarker': [['EGFR mutation'], ['EGFR L858R'], ['EGFR exon 19 deletion']], 'exclusion_biomarker': [['EGFR T790M'], ['EGFR T790M (germline)']]}	{'inclusion_biomarker': [['EGFR mutation'], ['EGFR L858R'], ['EGFR exon 19 deletion']], 'exclusion_biomarker': [['EGFR T790M'], ['EGFR T790M (germline)']]}	{'inclusion_biomarker': [['EGFR mutation'], ['EGFR L858R'], ['EGFR exon 19 deletion']], 'exclusion_biomarker': [['EGFR T790M'], ['EGFR T790M (germline)']]}	{'inclusion_biomarker': [['EGFR mutation']], 'exclusion_biomarker': [['EGFR T790M'], ['EGFR T790M (germline)']]}
E5	{'inclusion_biomarker': [['EGFR mutation'], ['EGFR C797S'], ['EGFR T790M'], ['EGFR 19del'], ['EGFR 21L858R']], 'exclusion_biomarker': []}	{'inclusion_biomarker': [['EGFR mutation'], ['EGFR C797S'], ['EGFR T790M'], ['EGFR 19del'], ['EGFR 21L858R']], 'exclusion_biomarker': []}	{'inclusion_biomarker': [['EGFR mutation'], ['EGFR C797S'], ['EGFR T790M'], ['EGFR 19del'], ['EGFR 21L858R']], 'exclusion_biomarker': []}	{'inclusion_biomarker': [['EGFR mutation']], 'exclusion_biomarker': []}
E6	{'inclusion_biomarker': [['PIK3CA mutation'], ['PIK3CB mutation'], ['PIK3CD mutation'], ['PIK3CG mutation'], ['PIK3R1 mutation'], ['PIK3R2 mutation'], ['PIK3R3 mutation'], ['PIK3C2G mutation'], ['PIK3C3 mutation'], ['INPP4A mutation'], ['INPP4B mutation'], ['INPPL1 mutation'], ['INPP5D mutation'], ['PTEN mutation'], ['AKT1 mutation'], ['AKT2 mutation'], ['AKT3 mutation'], ['MTOR mutation']], 'exc…	{'inclusion_biomarker': [['PIK3CA mutation'], ['PIK3CB mutation'], ['PIK3CD mutation'], ['PIK3CG mutation'], ['PIK3R1 mutation'], ['PIK3R2 mutation'], ['PIK3R3 mutation'], ['PIK3C2G mutation'], ['PIK3C3 mutation'], ['INPP4A mutation'], ['INPP4B mutation'], ['INPPL1 mutation'], ['INPP5D mutation'], ['PTEN mutation'], ['AKT1 mutation'], ['AKT2 mutation'], ['AKT3 mutation'], ['MTOR mutation']], 'exc…	{'inclusion_biomarker': [['PIK3CA mutation'], ['PIK3CB mutation'], ['PIK3CD mutation'], ['PIK3CG mutation'], ['PIK3R1 mutation'], ['PIK3R2 mutation'], ['PIK3R3 mutation'], ['PIK3C2G mutation'], ['PIK3C3 mutation'], ['INPP4A mutation'], ['INPP4B mutation'], ['INPPL1 mutation'], ['INPP5D mutation'], ['PTEN mutation'], ['AKT1 mutation'], ['AKT2 mutation'], ['AKT3 mutation'], ['MTOR mutation']], 'exc…	{'inclusion_biomarker': [['PIK3CA mutation']], 'exclusion_biomarker': []}

## Sheet: Supplementary Data 1d
Example	Actual	GPT-4 (0S)	GPT4 (2CoP) - First Prompt	GPT4 (2CoP) - Second Prompt (Output)
E1	{'inclusion_biomarker': [['PIK3CA mutation'], ['PIK3CB mutation'], ['PIK3CD mutation'], ['PIK3CG mutation'], ['PIK3R1 mutation'], ['PIK3R2 mutation'], ['PIK3R3 mutation'], ['PIK3C2G mutation'], ['PIK3C3 mutation'], ['INPP4A mutation'], ['INPP4B mutation'], ['INPPL1 mutation'], ['INPP5D mutation'], ['PTEN mutation'], ['AKT1 mutation'], ['AKT2 mutation'], ['AKT3 mutation'], ['MTOR mutation']], 'exc…	{'inclusion_biomarker': [['PIK3CA mutation'], ['PIK3CA mutation'], ['PIK3CB mutation'], ['PIK3CD mutation'], ['PIK3CG mutation'], ['PIK3R1 mutation'], ['PIK3R2 mutation'], ['PIK3R3 mutation'], ['PIK3C2G mutation'], ['PIK3C3 mutation'], ['INPP4A mutation'], ['INPP4B mutation'], ['INPPL1 mutation'], ['INPP5D mutation'], ['PTEN mutation'], ['AKT1 mutation'], ['AKT2 mutation'], ['AKT3 mutation'], ['M…	Inclusion biomarkers: - PIK3CA mutation (AND) - PIK3CB mutation (AND) - PIK3CD mutation (AND) - PIK3CG mutation (AND) - PIK3R1 mutation (AND) - PIK3R2 mutation (AND) - PIK3R3 mutation (AND) - PIK3C2G mutation (AND) - PIK3C3 mutation (AND) - INPP4A mutation (AND) - INPP4B mutation (AND) - INPPL1 mutation (AND) - INPP5D mutation (AND) - PTEN mutation (AND) - AKT1 mutation (AND) - AKT2 mutation (AND…	{'inclusion_biomarker': [['PIK3CA mutation', 'PIK3CB mutation', 'PIK3CD mutation', 'PIK3CG mutation', 'PIK3R1 mutation', 'PIK3R2 mutation', 'PIK3R3 mutation', 'PIK3C2G mutation', 'PIK3C3 mutation', 'INPP4A mutation', 'INPP4B mutation', 'INPPL1 mutation', 'INPP5D mutation', 'PTEN mutation', 'AKT1 mutation', 'AKT2 mutation', 'AKT3 mutation', 'MTOR mutation']], 'exclusion_biomarker': []}
E2	{'inclusion_biomarker': [['KK-LC-1 expression', 'HLA-A*01:01']], 'exclusion_biomarker': []}	{'inclusion_biomarker': [['KK-LC-1 expression'], ['HLA-A*01:01']], 'exclusion_biomarker': []}	Inclusion biomarkers: - KK-LC-1 positive tumor cells (AND) - HLA-A*01:01 allele (AND)	{'inclusion_biomarker': [['KK-LC-1 positive'], ['HLA-A*01:01']], 'exclusion_biomarker': []}
E3	{'inclusion_biomarker': [['cyclin D1 positive'], ['t(11;14) positive']], 'exclusion_biomarker': [['CD20 negative']]}	{'inclusion_biomarker': [['cyclin D1 expression'], ['t(11;14) translocation']], 'exclusion_biomarker': [['CD20 negative']]}	Inclusion biomarkers: - Cyclin D1 positive (OR) - t(11;14) positive Exclusion biomarkers: - CD20-negative status	{'inclusion_biomarker': [['Cyclin D1 positive'], ['t(11;14) positive']], 'exclusion_biomarker': [['CD20 negative status']]}
E4	{'inclusion_biomarker': [['CD276 expression']], 'exclusion_biomarker': []}	{'inclusion_biomarker': [['CD276 expression']], 'exclusion_biomarker': []}	Inclusion biomarkers: - CD276 antigen status (AND) Exclusion biomarkers: - None	{'inclusion_biomarker': [['CD276 antigen']], 'exclusion_biomarker': []}
